# Supplementary material for: Prevalence and concordance of oral and genital HPV in women positive for cervical HPV infection and in their sexual stable partners: An Italian screening study
Source: PLoS One. 2018 Oct 18;13(10):e0205574. doi: 10.1371/journal.pone.0205574 (PMC6193646; doi:10.1371/journal.pone.0205574)
Supplement: S1 Table — (XLSX) [file pone.0205574.s001.xlsx]

## Sheet: Foglio1
cod.	age	Genital Lesion/PAP test result
1	36	warts
2	53	LSIL
4	30	warts
5	43	ASCUS
7	41	LSIL
9	46	HSIL
10	24	LSIL-ASCH
12	30	warts
13	29	LSIL
14	44	ASCH
16	20	LSIL
18	27	LSIL
20	39	LSIL
22	34	LSIL
24	26	LSIL
26	28	LSIL + warts
27	46	LSIL (18,39,55,58
28	30	ASCUS
29	40	warts (16)
30	37	LSIL
32	21	HSIL
33	31	LSIL
35	39	LSIL + warts
37	41	ASCUS
39	32	LSIL (59)
41	26	ASCUS (33-56)
43	38	LSIL (16, 66)
44	41	LSIL
46	26	LSIL
48	36	LSIL
50	36	LSIL (66)
54	40	LSIL
55	26	ASCUS + warts
56	44	LSIL
57	45	warts
59	33	LSIL
61	39	LSIL
62	39	ASCH
64	35	ASCH
66	40	ASCUS + warts
68	25	warts
69	45	LSIL
70	34	HSIL
72	26	LSIL
