# Supplementary material for: Prevalence and concordance of oral and genital HPV in women positive for cervical HPV infection and in their sexual stable partners: An Italian screening study
Source: PLoS One. 2018 Oct 18;13(10):e0205574. doi: 10.1371/journal.pone.0205574 (PMC6193646; doi:10.1371/journal.pone.0205574)
Supplement: S2 Table — (XLSX) [file pone.0205574.s002.xlsx]

## Sheet: Foglio1
cod.	sex	age	n. pregnancy	vax	education	marriage status	smoke	n. cigarettes	years smoking	alcohol consumption	alcohol/week	n° sexual partner (12 months)	n° sexual intercourse/month	contraceptive	oral sex	other genital inf	age of sexual debut
1	f	36	0	0	highschool	single	0	0	0	0	0	1	10	condom	1	0	dopo 18
2	f	53	2	0	university	divorced	0	0	0	1	7	3	5	-	1	candida	dopo 18
3	m	53	-	0	university	divorced	0	0	0	1	2	2	3	-	1	0	dopo 18
4	f	30	0	0	university	single	0	0	0	1	2	2	4	-	1	0	16-18
5	f	43	2	0	university	engaged	0	0	0	1	7	1	15	spirale	1	0	16-18
6	m	42	-	-	highschool	engaged	1	10		1	7	1	14	-	1	0	prima 16
7	f	41	4	0	secondary school	married	1	5/month		1	0	1	10	-	1	0	prima 16
8	m	36	-	-	secondary school	married	1	5	20	1	1	1	5		1	0	prima 16
9	f	46	2	0	university	divorced	0	0	0	1	3	0	0	-	1	0	dopo 18
10	f	24	0	0	university	single	1	15	9	1	1	2	50	condom-ring	1	0	prima 16
11	m	37	-	-	secondary school	single	1	10	20	1	4	3	15	-	1	0	prima 16
12	f	30	0	0	university	single	1	20	16	1	2	1	10	condom	1	0	16-18
13	f	29	0	0	university	engaged	0	0	0	0	0	1	12	condom	1	0	dopo 18
14	f	44	1	0	university	engaged	1	4	25	1	1	2	10	-	1	candida	16-18
15	m	59	-	-	university	engaged	1	45	40	1	1	2	18	-	1	0	16-18
16	f	20	0	0	highschool	engaged	1	10	4	1	2	2	20	condom	1	0	prima 16
17	m	27	-	-	highschool	engaged	1	10	13	1	1	2	15	condom	1	candida	16-18
18	f	27	0	0	university	engaged	1	1	10	1	4	2	20	pill	1	0	prima 16
n.d.	m	30	-	-	university	engaged	0	0	0	1	2	2	15	-	1	0	dopo 18
20	f	39	0	0	highschool	married	1	10	20	0	0	1	2	condom	1	0	16-18
21	m	40	-	-	highschool	married	1	6	24	1	3	1	2	condom	1	0	16-18
22	f	34	0	0	university	engaged	0	0	0	0	0	1	4	pill	0	0	dopo 18
23	m		-	-	university	engaged	0	0	0	1	7	1	6	-	0	0	dopo 18
24	f	26	0	0	highschool	engaged	1	4	8	1	3	1	10	pill	1	0	16-18
25	m	29	-	-	highschool	engaged	0	0	0	1	2	1	10	-	1	candida	16-18
26	f	28	0	0	university	engaged	1	8	10	1	3	1	6	condom-pill	1	candida	dopo 18
27	f	46	0	0	highschool	single	0	0	0	0	0	1	0	pill	1	0	dopo 18
28	f	30	0	0	university	single	1	20	15	1	2	2	10	condom	1	0	16-18
29	f	40	1	0	university	single	1	4	18	1	2	3	1	condom	1	candida	dopo 18
30	f	37	0	0	university	engaged	1	2	22	1	7	1	15	cerotto	1	candida	dopo 18
31	m	27	-	-	highschool	engaged	1	15	15	1	1	1	15	-	1	0	dopo 18
32	f	21	0	0	highschool	single	0	0	0	1	1	5	10	-	1	condilomi	prima 16
33	f	31	0	0	university	engaged	0	0	0	0	0	1	8	condom-pill	1	0	dopo 18
34	m	33	-	-	university	engaged	0	0	0	1	1	1	6	condom	1	0	dopo 18
35	f	39	1	0	university	married	0	0	0	0	0	1	3	condom	0	0	dopo 18
36	m	51	-	-	highschool	married	0	0	0	0	0	1	2	condom	0	0	dopo 18
37	f	41	4	0	secondary school	married	0	0	0	0	0	1	10	-	0	0	prima 16
38	m	43	-	-	secondary school	married	0	0	0	1	3	1	10	-	0		prima 16
39	f	32	0	0	university	engaged	1	8	6	0	0	1	10	pill	1	0	16-18
40	m	23	-	-	university	engaged	1	10	7	1	2	1	10	-	1	candida	16-18
41	f	26	0	0	university	engaged	0	0	0	1	1	1	4	ring	1	candida	dopo 18
42	m	29	-	-	highschool	engaged	1	1	13	1	1	1	7	-	1	0	dopo 18
43	f	38	1	0	highschool	engaged	0	0	0	0	0	2	2	-	1	candida	16-18
44	f	41	0	0	university	engaged	0	0	0	1	1	1	5	-	1	condilomi	16-18
45	m	41	-	-	university	engaged	0	0	0	1	2	1	5	-	1	condilomi	16-18
46	f	26	0	0	university	engaged	0	0	0	1	2	2	8	condom	1	0	dopo 18
47	m	26	-	-	university	engaged	0	0	0	1	2	1	6	condom	0	0	16-18
48	f	36	0	1	university	married	1	15	15	0	0	1	4	-	1	0	16-18
49	m	44	-	-	university	married	0	0	0	0	0	1	4	-	1	0	16-18
50	f	36	0	0	highschool	engaged	1	10	20	0	0	1	1	-	0	0	dopo 18
51	m	36	-	-	highschool	engaged	1	20	20	1	7	1	1	-	0	0	dopo 18
n.d	m	32	-	-	university	engaged	1	15	10	1	3	3	10	condom	1	hiv	dopo 18
n.d	m	21	-	-	university	engaged	0	0	0	1	1	1	6	condom	1	sifilide	p16-18
54	f	40	0	0	university	single	0	0	0	0	0	4	2	condom	1	0	dopo 18
55	f	26	0	0	highschool	engaged	0	0	0	0	0	4	12	condom	1	0	16-18
56	f	44	1	0	university	married	0	0	0	1	3	1	2	condom	1	candida	16-18
57	f	45	0	0	highschool	married	0	0	0	0	0	1	2	-	0	0	dopo 18
58	m	48	-	-	highschool	married	0	0	0	0	0	1	4	-	0	0	16-18
59	f	33	0	0	university	engaged	0	0	0	0	0	2	20	-	1	candida	16-18
60	m	32	-	-	highschool	engaged	0	0	0	0	0	2	12	-	1	0	16-18
61	f	39	0	0	university	single	1	1	15	1	2	3	4	condom	1	candida	prima 16
62	f	39	3	0	highschool	engaged	0	0	0	0	0	1	10	condom	1	candida	prima 16
63	m	36	-	-	secondary school	engaged	1	10	20	1	1	1	10	condom	0	0	16-18
64	f	35	0	0	university	engaged	0	0	0	1	1	1	6	-	1	candida	16-18
65	m	36	-	-	university	engaged	1	10	10	1	3	2	15	condom	1	0	16-18
66	f	40	0	0	university	engaged	0	0	0	0	0	1	1	-	1	0	dopo 18
67	m	48	-	-	highschool	engaged	1	5	20	1	1	1	1	-	1	0	dopo 18
68	f	25	0	1	highschool	engaged	0	0	0	1	1	5	10	ring	1	0	16-18
69	f	45		0	highschool	married	0	0	0	0	0	1	1	condom	0	0	dopo i 18
70	f	34	0	0	university	engaged	0	0	0	1	2	1	10	-	1	candida, herpes	16-18
71	m	49	-	-	highschool	engaged	0	0	0	1	2	1	10	-	1	candida	16-18
72	f	26	0	0	university	engaged	0	0	0	1	1	1	8	condom	1	gardenella	dopo 18
73	m	25	-	-	university	engaged	1	13	6	1	1	1	8	condom	1	0	16-18
