# Supplementary material for: Prevalence and concordance of oral and genital HPV in women positive for cervical HPV infection and in their sexual stable partners: An Italian screening study
Source: PLoS One. 2018 Oct 18;13(10):e0205574. doi: 10.1371/journal.pone.0205574 (PMC6193646; doi:10.1371/journal.pone.0205574)
Supplement: S3 Table — (XLSX) [file pone.0205574.s003.xlsx]

## Sheet: partners
			sesso	CS Cervical swab F	OS Oral swab F	OR Oral rinse F	U Urina M	OS Oral swab M	OR Oral rinse M	sesso	N°	CS HDn PCR	CS MY PCR	CS MY Seq	CS FAP PCR	CS FAP Seq	CS HPV PCR tot	CS HPV Type (MY+FAP)	OS MY PCR	OS MY Seq	OS FAP PCR	OS FAP Seq	OS HPV PCR tot	OS HPV Type	OR MY PCR	OR MY Seq	OR FAP PCR	OR FAP Seq	OR HPV PCR tot	OR HPV Type	urina MY PCR	urina MY Seq	urina FAP PCR	urina FAP Seq	InnoLipa
1			f	x	x	x				f	1	pos	pos	6	pos	6	pos	6	neg	_	neg	_	neg	_	neg	_	neg	_	neg	_	_	_	_	_	_
2	P	1	f	x	x	x				f	2	_	neg	_	neg	_	neg	_	neg	_	neg	_	neg	_	neg	_	neg	_	neg	_	_	_	_	_	_
3	P	1	m				x	x	x	m	3	_	_	_	_	_	_	_	neg	_	neg	_	neg	_	neg	_	neg	_	neg	_	neg	_	neg	_	_
4			f	x	x	x				f	4	pos	pos	6	pos	m.i.	pos	m.i.	neg	_	neg	_	neg	_	neg	_	neg	_	neg	_	_	_	_	_	HPV control 1++; HPV control 2++; HPV56+++; HPV66++;HPV06+++
5	P	2	f	x	x	x				f	5	pos	pos	66	neg	_	pos	66	neg	_	neg	_	neg	_	neg	_	neg	_	neg	_	_	_	_	_	_
6	P	2	m				x	x	x	m	6	_	_	_	_	_	_	_	neg	_	neg	_	neg	_	neg	_	neg	_	neg	_	neg	_	neg	_	_
7	P	3	f	x	x	x				f	7	pos	pos	39	pos	39	pos	39	neg	_	neg	_	neg	_	neg	_	neg	_	neg	_	_	_	_	_	_
8	P	3	m				x	x	x	m	8	_	_	_	_	_	_	_	pos	68	pos	_	pos	68	neg	_	neg	_	neg	_	neg	_	neg	_	_
9			f	x	x	x				f	9	pos	pos	16	pos	m.i.	pos	m.i.	neg	_	neg	_	neg	_	neg	_	neg	_	neg	_	_	_	_	_	HPV control 1+; HPV16+++
10	P	4	f	x	x	x				f	10	pos	pos	16	pos	m.i.	pos	m.i.	dpos	_	neg	_	pos	_	pos	33	neg	_	pos	33	_	_	_	_	HPV control 1++; HPV control 2++-; HPV16+++; HPV31+-?; HPV51++;HPV52++-
11	P	4	m				x	x	x	m	11	_	_	_	_	_	_	_	pos	n.a.	pos	_	pos	_	pos	66	neg	_	pos	66	neg	_	neg	_	_
12			f	x	x	x				f	12	pos	pos	31	pos	31	pos	31	neg	_	neg	_	neg	_	neg	_	neg	_	neg	_	_	_	_	_	_
13			f	x	x	x				f	13	pos	pos	56	neg	_	pos	56	neg	_	neg	_	neg	_	neg	_	neg	_	neg	_	_	_	_	_	_
14	P	5	f	x	x	x				f	14	pos	pos	16	pos	16	pos	16	neg	_	neg	_	neg	_	neg	_	neg	_	neg	_	_	_	_	_	HPV control 2+; HPV16+++
15	P	5	m				x	x	x	m	15	_	_	_	_	_	_	_	pos	33	pos	_	pos	33	pos	33	pos	147	pos	33/147	neg	_	neg	_	_
16	P	6	f	x	x	x				f	16	pos	wpos	_	pos	42	pos	42	neg	_	neg	_	neg	_	neg	_	neg	_	neg	_	_	_		_	_
17	P	6	m				x	x	x	m	17	_	_	_	_	_	_	_	neg	_	neg	_	neg	_	neg	_	neg	_	neg	_	neg	_	neg	_	_
18			f	x	x	x				f	18	pos	pos	6	pos	6	pos	6	neg	_	neg	_	neg	_	neg	_	neg	_	neg	_	_	_	_	_	_
19			m	_	_	_	_	_	_	n.d.	19	_	_	_	_	_	_	_	_	_	_	_	_	_	_	_	_	_	_	_	_	_	_	_	_
20	P	7	f	x	x	x				f	20	pos	pos	56	pos	_	pos	56	neg	_	neg	_	neg	_	neg	_	neg	_	neg	_	_	_	_	_	_
21	P	7	m				x	x	x	m	21	_	_	_	_	_	_	_	neg	_	neg	_	neg	_	neg	_	neg	_	neg	_	neg	_	neg	_	_
22	P	8	f	x	x	x				f	22	pos	pos	58	pos	58	pos	m.i.	neg	_	neg	_	neg	_	neg	_	neg	_	neg	_	_	_	_	_	HPV control 2+++; HPV58++-
23	P	8	m				x	x	x	m	23	_	_	_	_	_	_	_	neg	_	neg	_	neg	_	neg	_	neg	_	neg	_	neg	_	neg	_	_
24	P	9	f	x	x	x				f	24	pos	pos	m.i.	pos	58	pos	m.i.	neg	_	neg	_	neg	_	neg	_	neg	_	neg	_	_	_	_	_	HPV control 1+-; HPV control 2+++; HPV16++; HPV56++;HPV58++
25	P	9	m				x	x	x	m	25	_	_	_	_	_	_	_	neg	_	neg	_	neg	_	neg	_	neg	_	neg	_	neg	_	neg	_	_
26			f	x	x	x				f	26	pos	neg	_	neg	_	neg	_	neg	_	neg	_	neg	_	neg	_	neg	_	neg	_	_	_	_	_	_
27			f	x	x	x				f	27	pos	pos	58	pos	m.i.	pos	m.i.	neg	_	neg	_	neg	_	neg	_	neg	_	neg	_	_	_	_	_	HPV control 1++; HPV control 2+++; HPV39+; HPV58 +++
28			f	x	x	x				f	28	pos	wpos	_	pos	114	pos	114	neg	_	neg	_	neg	_	neg	_	neg	_	neg	_	_	_	_	_	_
29			f	x	x	x				f	29	pos	pos	16	pos	16	pos	16	neg	_	neg	_	neg	_	neg	_	neg	_	neg	_	_	_	_	_	_
30	P	10	f	x	x	x				f	30	pos	neg	_	neg	_	neg	_	neg	_	neg	_	neg	_	neg	_	neg	_	neg	_	_	_	_	_	_
31	P	10	m				x	x	x	m	31	_	_	_	_	_	_	_	neg	_	neg	_	neg	_	neg	_	neg	_	neg	_	neg	_	neg	_	_
32			f	x	x	x				f	32		wpos	m.i.	pos	16	pos	m.i.	neg	_	neg	_	neg	_	neg	_	neg	_	neg	_	_	_	_	_	HPV control 1+-; HPV control 2++; HPV16+++; HPV53+
33	P	11	f	x	x	x				f	33		pos	m.i.	pos	m.i.	pos	m.i.	pos	human papilloma unidentified type RTRX3-like L1 gene	neg	_	pos	human papilloma unidentified type RTRX3-like L1 gene	neg	_	neg	_	neg	_	_	_	_	_	HPV control 1+; HPV control 2+
34	P	11	m				x	x	x	m	34	_	_	_	_	_	_	_	neg	_	neg	_	neg	_	neg	_	neg	_	neg	_	neg	_	neg	_
35	p	12	f	x	x	x				f	35		neg	_	neg	_	neg	_	neg	_	neg	_	neg	_	neg	_	neg	_	neg	_	_	_	_	_	_
36	P	12	m				x	x	x	m	36	_	_	_	_	_	_	_	neg	_	neg	_	neg	_	neg	_	neg	_	neg	_	neg	_	neg	_	_
37	P	13	f	x	x	x				f	37		neg	_	neg	_	neg	_	neg	_	neg	_	neg	_	neg	_	neg	_	neg	_	_	_	_	_	_
38	P	13	m				x	x	x	m	38	_	_	_	_	_	_	_	neg	_	neg	_	neg	_	neg	_	neg	_	neg	_	neg	_	neg?	_	_
39	P	14	f	x	x	x				f	39		pos	59	pos	_	pos	59	pos	62	neg	_	pos	62	neg	_	neg	_	neg	_	_	_	_	_	_
40	P	14	m				x	x	x	m	40	_	_	_	_	_	_	_	neg	_	neg	_	neg		neg	_	neg	_	neg	_	neg	_	neg	_	_
41	P	15	f	x	x	x				f	41		pos	61	pos	m.i.	pos	m.i.	pos	22	neg	_	pos	22	pos	22	neg	_	pos	22	_	_	_	_	HPV control 1+++; HPV61+++; HPV89+-
42	P	15	m				x	x	x	m	42	_	_	_	_	_	_	_	neg	_	neg	_	neg	_	neg	_	neg	_	neg	_	pos.	m.i.	neg	_	HPV control 1+; HPV control 2+; HPV58+-;HPV61+++
43			f	x	x	x				f	43		pos	m.i.	pos	89	pos	m.i.	neg	_	neg	_	neg	_	neg	_	neg	_	neg	_	_	_	_	_	HPV control 1+++; HPV control 2+; HPV16++; HPV61++; HPV89+
44	P	16	f	x	x	x				f	44		wpos?	31	pos	m.i.	pos	m.i.	neg	_	neg	_	neg	_	neg	_	neg	_	neg	_	_	_	_	_	HPV control 1++; HPV control 2+++; HPV16+-?; HPV31++; HPV89+
45	P	16	m				x	x	x	m	45	_	_	_	_	_	_	_	neg	_	neg	_	neg	_	neg	_	neg	_	neg	_	neg	_	neg?	_	_
46			f	_	x	x				f	46	_	_	_	_	_	_	_	neg	_	neg	_	neg	_	neg	_	neg	_	neg	_	_	_	_	_	_
47			m				x	x	x	m	47	_	_	_	_	_	_	_	neg	_	neg	_	neg	_	neg	_	neg	_	neg	_	neg	_	neg	_	_
48	P	17	f	x	x	x				f	48		pos	68	pos	_	pos	68	neg	_	neg	_	neg	_	neg	_	neg	_	neg	_	_	_	_	_	_
49	P	17	m				x	x	x	m	49	_	_	_	_	_	_	_	dub	110	neg	_	dub	110	neg	_	neg	_	neg	_	neg	_	neg	_	_
50	P	18	f	x	x	x				f	50		pos	66	wpos	_	pos	66	neg	_	neg	_	neg	_	neg	_	neg	_	neg	_	_	_	_	_	_
51	P	18	m				x	x	x	m	51	_	_	_	_	_	_	_	pos	120	neg	_	pos	120	neg	_	neg	_	neg	_	neg	_	neg	_	_
n.d.			m				x	x	x	n.d.	n.d.	_	_	_	_	_	_	_	_	_	_	_	_	_	_	_	_	_		_	_	_	_	_	_
n.d.			m				x	x	x	n.d.	n.d.	_	_	_	_	_	_	_	_	_	_	_	_	_	_	_	_	_		_	_	_	_	_	_
54			f	x	x	x				f	54		pos	45	pos	_	pos	45	neg	_	neg	_	neg	_	neg	_	neg	_	neg	_	_	_	_	_	_
55			f	x	x	x				f	55		pos	6	wpos	_	pos	6	dub	6	neg	_	pos	6	neg	_	neg	_	neg	_	_	_	_	_	_
56			f	x	x	x				f	56		neg	_	neg	_	neg	_	pos	145	neg	_	pos	145	neg	_	neg	_	neg	_	_	_	_	_	_
57	P	19	f	x	x	x				f	57		pos	6	pos	m.i.	pos	m.i.	neg	_	neg	_	neg	_	neg	_	neg	_	neg	_	_	_	_	_	HPV control 1++; HPV6+++
58	P	19	m				x	x	x	m	58	_	_	_	_	_	_	_	pos	33	neg	_	pos	33	pos	33	neg	_	pos	33	neg	_	neg	_	_
59	P	20	f	x	x	x				f	59		pos	61	dub	_	pos	61	neg	_	neg	_	neg	_	neg	_	neg	_	neg	_	_	_		_	_
60	P	20	m				x	x	x	m	60	_	_	_	_	_	_	_	neg	_	neg	_	neg	_	neg	_	neg	_	neg	_	neg	_	neg	_	_
61			f	x	x	x				f	61		pos	35	pos	m.i.	pos	m.i.	neg	_	neg	_	neg	_	neg	_	neg	_	neg	_	_	_	_	_	HPV control 1+; HPV control 2++; HPV35+++; HPV68+-
62	P	21	f	x	x	x				f	62		pos	33	pos	68	pos	33/68	neg	_	neg	_	neg	_	neg	_	neg	_	neg	_	_	_	_	_	HPV control 1+; HPV control 2+; HPV33++; HPV68+
63	P	21	m				x	x	x	m	63	_	_	_	_	_	_	_	neg	_	neg	_	neg	_	neg	_	neg	_	neg	_	neg	_	neg	_	_
64	P	22	f	x	x	x				f	64		wpos	51	pos	m.i.	pos	m.i.	neg	_	neg	_	neg	_	neg	_	neg	_	neg	_	_	_	_	_	HPV control 1+++; HPV51++
65	P	22	m				x	x	x	m	65	_	_	_	_	_	_	_	pos	84	neg	_	pos	84	pos	84	neg	_	pos	84	neg	_	neg	_	_
66	P	23	f	x	x	x				f	66		pos	16	pos	seq	pos	16	neg	_	neg	_	neg	_	neg	_	neg	_	neg	_	_	_	_	_	_
67	P	23	m				x	x	x	m	67	_	_	_	_	_	_	_	neg	_	neg	_	neg	_	neg	_	neg	_	neg	_	neg	_	neg	_	_
68			f	x	x	x				f	68		pos	m.i.	pos	m.i.	pos	m.i.	pos	145	neg	_	pos	145	neg	_	neg	_	neg	_	_	_	_	_	HPV control 1++; HPV control 2+++; HPV16+-; HPV31+; HPV39+-; HPV06+; HPV66+++; HPV62+-; HPV81+-
69			f	x	x	x				f	69		neg		neg	_	neg	_	neg	_	neg	_	neg	_	neg	_	neg	_	neg	_	_	_	_	_	_
70	P	24	f	x	x	x				f	70		pos	53	pos	42	pos	53/43	neg	_	neg	_	neg	_	neg	_	neg	_	neg	_	_	_	_	_	HPV control 1+++; HPV control 2++; HPV39++; HPV53+
71	P	24	m				x	x	x	m	71	_	_	_	_	_	_	_	pos	66	neg	_	pos	66	pos	66	neg	_	pos	66	neg	_	neg	_	_
72	P	25	f	x	x	x				f	72		neg	_	pos	42	pos	42	pos	58	neg	_	pos	58	neg	_	neg	_	neg	_	_	_	_	_	_
73	P	25	m				x	x	x	m	73	_	_	_	_	_	_	_	neg	_	neg	_	neg	_	neg	_	neg	_	neg	_	neg	_	neg	_	_

## Sheet: Foglio1
					sex	res		CS MY PCR	CS FAP PCR		CS MY PCR	CS FAP PCR
					f	neg		pos	pos		pos	pos
					f	neg		neg	neg		neg	neg
					m	neg		_	_		_	_
					f	neg		pos	pos		pos	pos
					f	neg		pos	neg		pos	neg
					m	neg		_	_		_	_
					f	neg		pos	pos		pos	pos
					m	pos		_	_		_	_
					f	neg		pos	pos		pos	pos
					f	pos		pos	pos		pos	pos
					m	pos		_	_		_	_
					f	neg		pos	pos		pos	pos
					f	neg		pos	neg		pos	neg
					f	neg		pos	pos		pos	pos
					m	pos		_	_		_	_
					f	neg		dpos	pos		dpos	pos
					m	neg		_	_		_	_
					f	neg		pos	pos		pos	pos
					f	neg		_	_		_	_
					m	neg		pos	pos	0.307692	pos	pos
					f	neg		_	_		_	_
					m	neg		pos	pos		pos	pos
					f	neg		_	_		_	_
					m	neg		pos	pos		pos	pos
					f	neg		_	_		_	_
					f	neg		neg	neg		neg	neg
					f	neg		pos	m.i.		pos	m.i.
					f	neg		dpos	pos		dpos	pos
					f	neg		pos	pos		pos	pos
				70	m	neg		neg	neg		neg	neg
					f	neg		_	_		_	_
					f	pos		dpos	pos		dpos	pos
					m	neg		pos	pos		pos	pos
					f	neg		_	_		_	_
					m	neg		neg	neg		neg	neg
					f	neg		_	_		_	_
					m	neg		neg	neg		neg	neg
					f	pos		_	_		_	_
					m	neg		pos	pos		pos	pos
					f	pos		_	_		_	_
					m	neg		pos	pos		pos	pos
					f	neg		_	_		_	_
					f	neg		pos	pos		pos	pos
					m	neg		dpos?	pos		dpos?	pos
					f	neg		_	_		_	_
					m	neg		_	_		_	_
					f	neg		_	_		_	_
					m	dub		pos	pos		pos	pos
					f	neg		_	_		_	_
					m	pos		pos	dpos		pos	dpos
					n.d.	_		_	_		_	_
					n.d.	_		_	_		_	_
					f	neg		_	_		_	_
					f	pos		pos	pos		pos	pos
					f	pos		pos	dpos		pos	dpos
					f	neg		neg	neg		neg	neg
					m	pos		pos	pos		pos	pos
					f	neg		_	_		_	_
					m	neg		pos	dub	1	pos	dub
					f	neg		_	_		_	_
					f	neg		pos	pos		pos	pos
					m	neg		pos	pos		pos	pos
					f	neg		_	_		_	_
					m	pos		dpos	pos		dpos	pos
					f	neg		_	_		_	_
					m	neg		pos	pos		pos	pos
					f	pos		_	_		_	_
					f	neg		pos	pos		pos	pos
					f	neg		neg	neg		neg	neg
					m	pos		pos	pos		pos	pos
					f	pos		_	_		_	_
					m	neg		neg	pos	1	neg	pos	1
								_	_		_	_
